# Supplementary material for: Cultural Variation in the Use of Overimitation by the Aka and Ngandu of the Congo Basin
Source: PLoS One. 2015 Mar 27;10(3):e0120180. doi: 10.1371/journal.pone.0120180 (PMC4376636; doi:10.1371/journal.pone.0120180)
Supplement: S1 Dataset — Full dataset used in analyses and the generation of figures, in CSV format. Contains information on participant group, age, sex, experimental setting, demonstrations, success, tool and door use, irrelevant actions, calculated measures of irrelevancy and fidelity, test duration, and social learning mechanism used. Age is in years and test duration is in seconds. See text for description of variables. (CSV) [file pone.0120180.s007.csv]

group	agegroup	subject	age	sex	setting	demo	numdemo	result	success	tool	door	numirr	iis	iq	fq	duration	mechanism
aka	children	1	5	m	camp	TRUE	4	failure	FALSE	TRUE	NA	3	NA	1	0.5	NA	imitation
aka	children	2	4	f	camp	TRUE	5	full copy	TRUE	TRUE	R	4	0.5	0.666666667	1	NA	imitation
aka	children	3	5	f	camp	TRUE	4	no copy	TRUE	TRUE	R	0	0	0	0.333333333	4	emulation
aka	children	4	6	f	camp	TRUE	3	failure	FALSE	FALSE	NA	NA	NA	NA	0	NA	NA
aka	children	5	4	f	camp	TRUE	3	no copy	TRUE	TRUE	R	0	0	0	0.333333333	7	emulation
aka	children	6	4	f	camp	TRUE	3	failure	FALSE	TRUE	NA	NA	NA	NA	0	NA	NA
aka	children	7	6.5	f	camp	TRUE	3	partial copy	TRUE	TRUE	R	6	0	0.75	0.333333333	82	imitation
aka	children	8	5	f	camp	TRUE	3	partial copy	TRUE	TRUE	R	2	0	0.5	0.333333333	7	imitation
aka	children	9	7	m	camp	TRUE	3	full copy	TRUE	TRUE	R	4	0.5	0.666666667	1	11	imitation
aka	children	10	6	m	camp	TRUE	3	ignore	FALSE	FALSE	NA	NA	NA	NA	NA	NA	NA
aka	children	11	5	m	camp	TRUE	3	full copy	TRUE	TRUE	L	6	0.5	0.75	0.333333333	32	imitation
aka	children	12	5.5	m	camp	TRUE	3	no copy	TRUE	TRUE	L	0	0	0	0.333333333	6	emulation
aka	children	13	4	m	camp	FALSE	0	ignore	FALSE	FALSE	NA	NA	NA	NA	NA	NA	NA
aka	children	14	7	m	trail	TRUE	3	no copy	TRUE	TRUE	R	0	0	0	0.166666667	12	emulation
aka	children	15	5	m	trail	TRUE	3	partial copy	TRUE	TRUE	R	2	0	0.5	0.333333333	16	imitation
aka	children	16	5	m	trail	TRUE	3	no copy	TRUE	TRUE	R	0	0	0	0.333333333	3	emulation
aka	children	17	4	m	trail	FALSE	0	ignore	FALSE	FALSE	NA	NA	NA	NA	NA	NA	NA
aka	children	18	7	f	trail	FALSE	0	failure	FALSE	TRUE	NA	NA	NA	NA	0	NA	NA
aka	children	19	5	f	trail	TRUE	3	no copy	TRUE	TRUE	R	0	0	0	0.166666667	10	emulation
aka	children	20	7	m	trail	FALSE	0	no copy	TRUE	TRUE	R	0	0	0	0.166666667	34	NA
aka	children	21	4.5	f	trail	TRUE	3	no copy	TRUE	TRUE	R	0	0	0	0.333333333	2	emulation
aka	children	22	7	m	trail	FALSE	0	no copy	TRUE	TRUE	R	0	0	0	0.166666667	111	NA
aka	children	23	4	m	trail	TRUE	3	no copy	TRUE	TRUE	R	0	0	0	0.166666667	3	emulation
aka	children	24	7	m	trail	TRUE	3	no copy	TRUE	FALSE	R	0	0	0	0	4	emulation
aka	children	25	7	f	trail	FALSE	0	failure	FALSE	TRUE	NA	NA	NA	NA	0	NA	NA
aka	children	26	6	f	trail	FALSE	0	ignore	FALSE	FALSE	NA	NA	NA	NA	NA	NA	NA
aka	children	27	5	f	trail	FALSE	0	ignore	FALSE	FALSE	NA	NA	NA	NA	NA	NA	NA
aka	children	28	4	f	trail	FALSE	0	ignore	FALSE	FALSE	NA	NA	NA	NA	NA	NA	NA
aka	adults	1	25	f	trail	TRUE	4	full copy	TRUE	TRUE	R	5	0.666666667	0.714285714	0.666666667	12	imitation
aka	adults	2	24	f	trail	TRUE	3	full copy	TRUE	TRUE	R	8	0.5	0.8	0.666666667	27	imitation
aka	adults	3	25	f	trail	TRUE	3	full copy	TRUE	TRUE	R	4	0.5	0.666666667	0.666666667	11	imitation
aka	adults	4	32	f	trail	TRUE	3	partial copy	TRUE	TRUE	L	17	0.909090909	0.894736842	0.333333333	103	imitation
aka	adults	5	23	f	trail	TRUE	3	full copy	TRUE	TRUE	R	5	0.5	0.714285714	1	15	imitation
aka	adults	6	30	f	trail	FALSE	0	failure	FALSE	TRUE	NA	NA	NA	NA	0	NA	NA
aka	adults	7	20	f	trail	FALSE	0	ignore	FALSE	FALSE	NA	NA	NA	NA	NA	NA	NA
aka	adults	8	30	m	trail	TRUE	3	full copy	TRUE	TRUE	R	4	0.5	0.666666667	1	34	imitation
aka	adults	9	38	m	trail	TRUE	3	partial copy	TRUE	TRUE	L	2	0	0.5	0.333333333	7	imitation
aka	adults	10	21	m	trail	TRUE	3	no copy	TRUE	TRUE	L	0	0	0	0.333333333	1	emulation
aka	adults	11	35	m	trail	TRUE	3	full copy	TRUE	TRUE	R	4	0.5	0.666666667	1	11	imitation
aka	adults	12	32	m	trail	TRUE	3	full copy	TRUE	TRUE	R	4	0.5	0.666666667	1	20	imitation
aka	adults	13	38	m	trail	FALSE	0	failure	FALSE	TRUE	NA	NA	NA	NA	0	NA	NA
aka	adults	14	25	m	trail	FALSE	0	no copy	TRUE	TRUE	LIFT	0	0	0	0.166666667	73	NA
ngandu	children	1	5.5	f	village	TRUE	3	full copy	TRUE	TRUE	R	4	0.5	0.666666667	0.666666667	21	imitation
ngandu	children	2	5	m	village	TRUE	3	partial copy	TRUE	TRUE	R	3	0	0.6	0.5	17	imitation
ngandu	children	3	5	m	village	TRUE	3	failure	FALSE	TRUE	NA	3	NA	0.75	0.333333333	NA	imitation
ngandu	children	4	4	f	village	TRUE	3	full copy	TRUE	TRUE	R	4	0.5	0.666666667	1	19	imitation
ngandu	children	5	4	m	village	TRUE	3	partial copy	TRUE	TRUE	L	1	0	0.333333333	0.333333333	16	imitation
ngandu	children	6	5	m	village	FALSE	0	failure	FALSE	TRUE	NA	0	NA	0	0.166666667	NA	NA
ngandu	children	7	5	f	village	FALSE	0	no copy	TRUE	TRUE	L	0	0	0	0.333333333	58	NA
ngandu	children	8	6	f	village	TRUE	3	partial copy	TRUE	TRUE	R	1	0.5	0.333333333	0.166666667	51	imitation
ngandu	children	9	5	m	village	TRUE	3	partial copy	TRUE	TRUE	L	1	0.5	0.333333333	0.5	5	imitation
ngandu	children	10	6	f	village	TRUE	3	no copy	TRUE	TRUE	LIFT	0	0	0	0.166666667	22	emulation
ngandu	children	11	4	m	village	TRUE	3	ignore	FALSE	FALSE	NA	NA	NA	NA	NA	NA	NA
ngandu	children	12	4	m	village	TRUE	3	ignore	FALSE	FALSE	NA	NA	NA	NA	NA	NA	NA
ngandu	children	13	6	f	village	TRUE	3	partial copy	TRUE	TRUE	L	2	0	0.5	0.333333333	12	imitation
ngandu	children	14	6	f	village	TRUE	2	full copy	TRUE	TRUE	R	5	0.5	0.714285714	0.666666667	24	imitation
ngandu	children	15	4	m	village	TRUE	3	no copy	TRUE	TRUE	R	0	0	0	0.333333333	9	emulation
ngandu	children	17	5	f	village	FALSE	0	ignore	FALSE	FALSE	NA	NA	NA	NA	NA	NA	NA
ngandu	children	18	6.5	f	village	TRUE	3	full copy	TRUE	TRUE	L	5	0.5	0.714285714	0.333333333	31	imitation
ngandu	children	19	6	f	village	FALSE	0	ignore	FALSE	FALSE	NA	NA	NA	NA	NA	NA	NA
ngandu	children	20	5	m	village	TRUE	3	failure	FALSE	TRUE	NA	5	1	1	0.166666667	NA	imitation
ngandu	children	21	4	f	village	TRUE	3	ignore	FALSE	FALSE	NA	NA	NA	NA	NA	NA	NA
ngandu	children	22	6.5	f	village	TRUE	3	partial copy	TRUE	TRUE	R	3	0	0.6	0.5	38	imitation
ngandu	children	23	4	f	village	TRUE	3	failure	FALSE	FALSE	NA	1	1	1	0	NA	NA
ngandu	children	24	6.5	f	village	FALSE	0	failure	FALSE	FALSE	NA	3	1	1	0	NA	NA
ngandu	children	25	7	m	village	FALSE	0	failure	FALSE	TRUE	NA	0	NA	0	0	NA	NA
ngandu	children	26	6.5	m	village	TRUE	3	failure	FALSE	TRUE	NA	14	NA	1	0.5	NA	imitation
ngandu	children	27	5	m	village	FALSE	0	failure	FALSE	TRUE	NA	3	1	1	0.166666667	NA	NA
ngandu	children	28	6	f	village	TRUE	3	full copy	TRUE	TRUE	R	4	0.5	0.666666667	1	46	imitation
ngandu	children	29	6	m	village	FALSE	0	failure	FALSE	TRUE	NA	1	NA	1	0.166666667	NA	NA
